# Supplementary material for: Hyperspectral Imaging Using a Convolutional Neural Network with Transformer for the Soluble Solid Content and pH Prediction of Cherry Tomatoes
Source: Foods. 2024 Jan 12;13(2):251. doi: 10.3390/foods13020251 (PMC10814136; doi:10.3390/foods13020251)
Supplement: Supplementary file 1 [file foods-13-00251-s001.zip]

Archive with 1 entries (1 files):
- foods-2751902-supplementary.pdf
